# Supplementary material for: In Vivo Characterisation of Skin Response to Sustainable Car Cleaning Products
Source: Materials (Basel). 2026 Jan 9;19(2):269. doi: 10.3390/ma19020269 (PMC12843177; doi:10.3390/ma19020269)
Supplement: Supplementary file 1 [file materials-19-00269-s001.zip]

Archive with 1 entries (1 files):
- materials-4036844-supplementary.pdf
